# Supplementary material for: It Runs in the Bromodomain Family: Speckled Proteins (SP) Play a Role in the Antitumor Immune Response in Solid Tumors
Source: Int J Mol Sci. 2022 Dec 29;24(1):549. doi: 10.3390/ijms24010549 (PMC9820261; doi:10.3390/ijms24010549)
Supplement: Supplementary file 1 [file ijms-24-00549-s001.zip]

Archive with 1 entries (1 files):
- ijms-2039073-supplementary.pdf
